# Supplementary material for: A Pan-Cancer Multi-Omics Analysis of CAD: Integrating CRISPR and Metabolomics Data to Unravel the Metabolic–Immune Axis and Immunotherapy Response
Source: Biomedicines. 2026 May 28;14(6):1218. doi: 10.3390/biomedicines14061218 (PMC13297017; doi:10.3390/biomedicines14061218)
Supplement: Supplementary file 1 [file biomedicines-14-01218-s001.zip]

Archive with 24 entries (19 files):
- figureS1/
- figureS1/figureS1.jpg
- figureS1/figureS1A.jpg
- figureS1/figureS1B.JPG
- figureS1/figureS1C.jpg
- figureS2/
- figureS2/BLCA.jpg
- figureS2/coad.jpg
- figureS2/figureS6.jpg
- figureS2/figureS6A.jpg
- figureS2/figureS6B.jpg
- figureS2/figureS6C.jpg
- figureS2/figureS6D.jpg
- figureS2/figureS6E.jpg
- figureS2/figureS6F.jpg
- figureS2/ucec.jpg
- figureS3/
- figureS3/figureS3.jpg
- figureS4/
- figureS4/figureS4.jpg
- figureS5/
- figureS5/figureS5.jpg
- Supplementary Table S1.pdf
- Supplementary Table S2.pdf
